# Supplementary material for: An endogenous cholinergic system controls electrical conduction in the heart
Source: Eur Heart J. 2024 Oct 22;46(13):1232–46. doi: 10.1093/eurheartj/ehae699 (PMC11959186; doi:10.1093/eurheartj/ehae699)
Supplement: ehae699_Supplementary_Data [file ehae699_supplementary_data.zip]

Archive with 2 entries (2 files):
- Supplementary materials.docx
- Supplementary Tables.xls
