# Supplementary material for: An endogenous cholinergic system controls electrical conduction in the heart
Source: Eur Heart J. 2024 Oct 22;46(13):1232–46. doi: 10.1093/eurheartj/ehae699 (PMC11959186; doi:10.1093/eurheartj/ehae699)
Supplement: ehae699_Supplementary_Data [file ehae699_supplementary_data.zip › Supplementary Tables.xls]

## Sheet: Contents
Supplementary Tables
Supplementary Table S1	Electrocardiogram measurements of two KO mice.
Supplementary Table S2	Characteristics of human samples used in Figure 1A, 2C, 2E, 3D, 7A and S2.
Supplementary Table S3	List of siRNA sequences used for Chrna4 and Chrna7 knockdown.
Supplementary Table S4	List of primers used for quantitative real-time PCR (qPCR).

## Sheet: Supplementary Table S1
Table S1 Electrocardiogram measurements of two KO mice.
ECG parameters	WT	α4 KO	α7 KO
P wave duration (ms)	10.36 ± 0.28	10 ± 0.33	10.57 ± 0.35
PR interval (ms)	34.21 ± 0.32	35.43 ± 0.52	34.64 ± 0.37
QRS duration (ms)	10.64 ± 0.26	17.36 ± 0.62*	16.07 ± 0.40*
Heart rate (bpm)	572.30 ± 15.60	571.10 ± 12.63	567.00 ± 13.96
Heart rate variability (LF/HF)	1.09 ± 0.10	0.86 ± 0.09	0.91 ± 0.11
Wild-type mice, WT; α4 nAChR knockout mice, α4 KO; α7 nAChR knockout mice, α7 KO. * p < 0.05, calculated by one-way ANOVA; n = 7 per group. LF/HF, low frequency/high frequency.

## Sheet: Supplementary Table S2
Table S2 Characteristics of human samples used in Figure 1A, 2C, 2E, 3D, 7A and S2.
Age (years)	Gender	Diagnosis	History of VT/VF	BMI (kg/m²)	Family history of myocardial infarction or DCM in a parent or sibling	Hypertension	Dyslipidemia	Smoking	Diabetes	Alcohol addiction
45	F	Health	NO	23	NO	YES	YES	NO	NO	NO
33	M	Health	NO	21.5	NO	NO	NO	NO	NO	NO
42	M	Health	NO	22.7	NO	NO	NO	NO	NO	NO
37	M	Health	NO	18	NO	NO	NO	NO	NO	NO
42	F	Health	NO	21.1	NO	NO	NO	NO	NO	NO
41	M	ICM	NO	27.2	NO	YES	NO	YES	NO	NO
53	F	ICM	NO	25.3	NO	YES	NO	NO	NO	NO
50	M	ICM	NO	21.8	NO	NO	NO	NO	YES	NO
36	M	ICM	NO	24.2	NO	NO	YES	NO	YES	NO
54	M	ICM	NO	25.5	NO	YES	NO	NO	NO	NO
36	M	ICM	NO	23.1	NO	NO	NO	YES	NO	NO
42	M	ICM	YES	24.1	NO	NO	YES	YES	NO	NO
54	M	ICM	YES	19.5	NO	NO	YES	YES	YES	NO
53	M	ICM	YES	24.1	NO	YES	NO	NO	NO	NO
49	M	ICM	YES	24.2	NO	NO	NO	NO	NO	NO
50	M	ICM	YES	33.9	NO	NO	YES	NO	YES	NO
52	F	DCM	NO	23	NO	NO	NO	NO	NO	NO
40	M	DCM	NO	25.5	NO	NO	YES	YES	NO	NO
53	M	DCM	NO	29.1	NO	NO	NO	NO	NO	NO
38	F	DCM	NO	20.8	NO	NO	NO	NO	NO	NO
37	M	DCM	NO	28.7	NO	NO	NO	YES	NO	NO
54	F	DCM	NO	23.4	NO	NO	NO	NO	YES	NO
36	M	DCM	YES	33.1	NO	NO	YES	NO	NO	NO
33	M	DCM	YES	20.9	NO	NO	YES	YES	NO	NO
48	M	DCM	YES	20.8	NO	NO	NO	YES	NO	NO
44	M	DCM	YES	20.5	NO	NO	NO	NO	NO	NO
50	M	DCM	YES	18.6	NO	NO	NO	NO	NO	NO
40	M	DCM	YES	23.1	NO	NO	NO	NO	NO	NO
Male, M; Female, F; ischemic cardiomyopathy, ICM; dilated cardiomyopathy, DCM; ventricular tachycardia/ventricular fibrillation, VT/VF;body mass index, BMI;cardiovascular disease, CVD.

## Sheet: Supplementary Table S3
Table S3 List of siRNA sequences used for Chrna4 and Chrna7 knockdown.
Gene	Sequences (5' to 3'）
Negative control (NC)	UUCUCCGAACGUGUCACGUTT
	ACGUGACACGUUCGGAGAATT
Chrna4	CAGCUCAUUGACGUGGAUGTT
	CAUCCACGUCAAUGAGCUGTT
Chrna7	CACCAACAUUUGGCUGCAATT
	UUGCAGCCAAAUGUUGGUGTT

## Sheet: Supplementary Table S4
Table S4 List of primers used for quantitative real-time PCR (qPCR).
Primer	Sequences (5' to 3'）
Mus-Chat-F	GTGAGTGAACTCCCTGCTCC
Mus-Chat-R	ATGTTGTCCACCCGACCTTC
Mus-Ache-F	GCCTGAACCTGAAGCCCTTA
Mus-Ache-R	CTCGTCCAGAGTATCGGTGG
Mus-Slc18a3-F	CTTCGACGCACTCCTACTCC
Mus-Slc18a3-R	TATGGTGGGCTCGAGAAACG
Mus-Slc5a7-F	AAACAGCGGCAACCCAGAAGA
Mus-Slc5a7-R	TCCAACCCAGGTGGCTGTCAT
Mus-Chrna1-F	AGTGGGTGCGGAAGGTTTTTA
Mus-Chrna1-R	GCTTGATCAGCGGAGAGTGA
Mus-Chrna2-F	CGCTTGCAGACTCTGGATGGGCT
Mus-Chrna2-R	AGCGCACGATGACCACATCGGAAG
Mus-Chrna3-F	GTGGCTGAAGCAAATCTGGAA
Mus-Chrna3-R	GGCGTTGTTGTAAAGCACGAT
Mus-Chrna4-F	ATGGCAAAGAGGAGCACCC
Mus-Chrna4-R	GACAAGCCAAAGCGGACAAG
Mus-Chrna5-F	CCGGAGTAATCCGCGAGGCA
Mus-Chrna5-R	TTGCTGGCTGCGTCCAAGTGA
Mus-Chrna6-F	CGCAACTGGCCAATGTGGAT
Mus-Chrna6-R	AAGTCGCCGACAGCATTGTTA
Mus-Chrna7-F	TTTCTCTGACTGTCTTCATGC
Mus-Chrna7-R	AAGAATGATCCTGGTCCACTT
Mus-Chrna9-F	GCTTCTGGAATCAAAGCCGTAG
Mus-Chrna9-R	TCCACAGGTAGGCTGTCAGA
Mus-Chrna10-F	ATCGTACTTTACAACAAGGCGGA
Mus-Chrna10-R	GCGTCAAATGGGAAGGCAGA
Mus-Chrnb1-F	CCCCTCGCCCCAGAACGAGA
Mus-Chrnb1-R	AGCGCACAGAGCCCTCGAAA
Mus-Chrnb2-F	CCCTAGAAGAGCAGCCGGGAC
Mus-Chrnb2-R	AGCTGAACAGCAGCGCCATAGA
Mus-Chrnb3-F	CAGTGGCTGAACATGAAGACG
Mus-Chrnb3-R	ATTTTTGGTCTGTCCATTCCACATC
Mus-Chrnb4-F	CTCCTCGTCTCTCTGTTCGC
Mus-Chrnb4-R	CTGTTCTCGCTCATTCACACTG
Mus-Chrm1-F	CCTGGCTCAGAAGTGGTGAT
Mus-Chrm1-R	CCAGTTGTTCCTTCCCTCGG
Mus-Chrm2-F	ACTGCCATTGCGGCTTTCTA
Mus-Chrm2-R	CAGACGTGGAGTCGTTGGAG
Mus-Chrm3-F	GGGGAACTTAGCCTGTGACC
Mus-Chrm3-R	CGGCTCGTTTTGTTGTTCGT
Mus-Chrm4-F	CGTGTTCACAAGCATCGACC
Mus-Chrm4-R	TCTTCTAGCTTCCCGTTGCG
Mus-Chrm5-F	GTGAGCCCTCGGACTGAAAA
Mus-Chrm5-R	GGTCCCGTCAGCTTTTACCA
Mus-Gapdh-F	GCCTGGAGAAACCTGCCAAG
Mus-Gapdh-R	GCTGTTGAAGTCGCAGGAGA
